# Supplementary material for: Vancomycin Penetration in Brain Extracellular Fluid of Patients with Post-Surgical Central Nervous System Infections: An Exploratory Study
Source: Medicina (Kaunas). 2025 Nov 5;61(11):1989. doi: 10.3390/medicina61111989 (PMC12654646; doi:10.3390/medicina61111989)
Supplement: Supplementary file 1 [file medicina-61-01989-s001.zip]

Archive with 1 entries (1 files):
- medicina-3871168-supplementary.pdf
